# Supplementary material for: 4-Methyl-3-nitro­benzaldehyde
Source: Acta Crystallogr Sect E Struct Rep Online. 2010 Aug 28;66(Pt 9):o2420. doi: 10.1107/S1600536810033635 (PMC3008133; doi:10.1107/S1600536810033635)
Supplement: Supplementary file 2 [file e-66-o2420-Isup2.hkl]

# 
# h,k,l, Fc-squared, Fo-squared, sigma(Fo-squared) and status flag 
# 
data_I
_shelx_title ' 50530D in P2(1)/c' 
_shelx_refln_list_code          4 
_shelx_F_calc_maximum       86.57 
_exptl_crystal_F_000       344.00 
_reflns_d_resolution_high  0.8399 
 
loop_ 
 _symmetry_equiv_pos_as_xyz 
 'x, y, z' 
 '-x, y+1/2, -z+1/2' 
 '-x, -y, -z' 
 'x, -y-1/2, z-1/2' 
 
_cell_length_a     3.9052 
_cell_length_b    17.8406 
_cell_length_c    11.0663 
_cell_angle_alpha  90.000 
_cell_angle_beta   97.647 
_cell_angle_gamma  90.000 
 
_shelx_F_squared_multiplier     1.000 
 
loop_ 
 _refln_index_h 
 _refln_index_k 
 _refln_index_l 
 _refln_F_squared_calc 
 _refln_F_squared_meas 
 _refln_F_squared_sigma 
 _refln_observed_status 
   1   0   0     7235.26     6865.58    222.78 o 
   2   0   0       62.82       59.09      1.59 o 
   3   0   0       18.60       17.38      0.69 o 
   4   0   0        3.96        1.73      1.36 o 
   1   1   0      111.60      114.42      2.23 o 
   2   1   0      251.52      228.04      4.44 o 
   3   1   0      141.60      155.55      2.47 o 
   4   1   0        0.04        0.39      0.93 o 
   0   2   0      247.60      243.10      5.68 o 
   1   2   0      434.26      420.89      7.99 o 
   2   2   0      240.69      250.94      4.88 o 
   3   2   0       41.85       42.83      1.00 o 
   4   2   0        0.16        0.07      0.92 o 
   1   3   0     1501.33     1470.89     27.74 o 
   2   3   0       26.00       27.27      0.55 o 
   3   3   0       16.52       18.69      0.64 o 
   4   3   0        2.49        3.49      0.94 o 
   0   4   0     1276.15     1194.37     27.60 o 
   1   4   0      175.79      168.68      3.28 o 
   2   4   0       44.38       45.76      0.81 o 
   3   4   0        9.99        9.18      0.80 o 
   4   4   0        0.44        0.19      0.90 o 
   1   5   0        2.57        2.15      0.22 o 
   2   5   0        0.25       -0.15      0.28 o 
   3   5   0       16.82       17.96      0.75 o 
   4   5   0        9.21        7.57      1.28 o 
   0   6   0      788.34      779.88     18.08 o 
   1   6   0      121.92      121.48      2.40 o 
   2   6   0       40.98       40.82      1.10 o 
   3   6   0       25.23       25.10      1.09 o 
   4   6   0       11.22       11.70      2.14 o 
   1   7   0       56.41       58.86      0.99 o 
   2   7   0       32.16       28.76      0.85 o 
   3   7   0        9.32        9.79      0.69 o 
   4   7   0        4.10        4.83      0.96 o 
   0   8   0      572.61      597.33     13.92 o 
   1   8   0      356.83      350.69      5.24 o 
   2   8   0        2.58        1.57      0.37 o 
   3   8   0       10.73        8.02      0.70 o 
   4   8   0        4.41        3.96      0.89 o 
   1   9   0      101.82      106.63      1.71 o 
   2   9   0        3.67        5.59      0.65 o 
   3   9   0       13.05       11.39      0.96 o 
   4   9   0       13.60       10.93      1.02 o 
   0  10   0      184.63      206.14      4.97 o 
   1  10   0      201.46      199.86      3.08 o 
   2  10   0        0.64       -0.12      0.42 o 
   3  10   0        1.55        0.60      0.68 o 
   4  10   0        0.65        0.65      0.92 o 
   1  11   0       84.33       95.52      1.86 o 
   2  11   0      103.21       97.17      1.88 o 
   3  11   0       25.54       24.58      1.05 o 
   0  12   0        0.09        1.03      0.90 o 
   1  12   0      323.27      333.38      6.50 o 
   2  12   0      412.70      432.53      8.50 o 
   3  12   0       16.72       16.71      2.07 o 
   1  13   0      205.22      195.21      3.96 o 
   2  13   0      219.51      226.63      5.74 o 
   3  13   0        3.32        2.52      0.82 o 
   0  14   0        0.00        1.91      2.00 o 
   1  14   0        0.01        0.70      0.56 o 
   2  14   0       19.20       18.11      0.92 o 
   3  14   0        0.16        0.84      0.85 o 
   1  15   0       10.43       11.12      0.74 o 
   2  15   0       11.27       12.07      1.22 o 
   3  15   0       13.27       13.61      1.09 o 
   0  16   0        2.37        1.50      0.74 o 
   1  16   0       34.60       28.73      1.04 o 
   2  16   0        8.39        5.61      1.37 o 
   3  16   0        0.13       -0.18      0.94 o 
   1  17   0        1.47        1.02      0.67 o 
   2  17   0        1.19        1.98      1.08 o 
   0  18   0       32.93       29.19      1.31 o 
   1  18   0        1.01       -0.03      1.15 o 
   2  18   0       16.82       20.89      1.40 o 
   1  19   0        0.90        1.49      1.07 o 
   2  19   0        3.33        2.85      1.97 o 
   0  20   0        2.71        1.86      1.58 o 
   1  20   0        0.90        1.97      1.16 o 
  -4   1   1        0.05       -0.08      0.72 o 
  -3   1   1        0.01        0.04      0.39 o 
  -2   1   1      180.44      204.60      4.00 o 
  -1   1   1     3127.92     3057.25     49.96 o 
   0   1   1      647.59      630.39     10.35 o 
   1   1   1     1416.98     1430.33     23.35 o 
   2   1   1       68.17       71.05      1.16 o 
   3   1   1        2.74        1.65      0.38 o 
   4   1   1        6.03        5.32      1.06 o 
  -4   2   1       14.68       11.07      0.86 o 
  -3   2   1       72.08       81.82      2.57 o 
  -2   2   1       72.30       71.52      1.54 o 
  -1   2   1     2120.27     2090.84     34.15 o 
   0   2   1     1268.46     1205.71     19.79 o 
   1   2   1      907.94      851.84     12.49 o 
   2   2   1        0.04       -0.09      0.21 o 
   3   2   1        0.08       -0.24      0.46 o 
   4   2   1        0.00       -0.47      0.99 o 
  -4   3   1        5.36        5.16      1.30 o 
  -3   3   1       67.34       67.02      1.59 o 
  -2   3   1        0.09        0.09      0.30 o 
  -1   3   1     2676.58     2600.06     42.47 o 
   0   3   1     3424.81     3322.29     54.33 o 
   1   3   1       82.23       75.80      1.33 o 
   2   3   1       47.36       52.28      1.33 o 
   3   3   1        0.03        0.00      0.47 o 
   4   3   1        1.88        1.59      1.01 o 
  -4   4   1        4.95        3.27      0.89 o 
  -3   4   1       10.12        9.29      0.67 o 
  -2   4   1       56.54       49.62      1.29 o 
  -1   4   1        6.23        5.30      0.71 o 
   0   4   1       96.77       93.48      1.61 o 
   1   4   1      291.37      301.37      5.01 o 
   2   4   1      498.57      531.17     10.12 o 
   3   4   1        8.65        8.24      0.60 o 
   4   4   1        0.66        0.38      1.01 o 
  -4   5   1        0.03        0.18      0.76 o 
  -3   5   1        0.06       -0.21      0.42 o 
  -2   5   1       25.92       21.95      1.29 o 
  -1   5   1      173.26      169.45      2.86 o 
   0   5   1       52.00       46.83      1.01 o 
   1   5   1      771.58      708.65     11.65 o 
   2   5   1      423.34      472.43      7.84 o 
   3   5   1      129.31      129.81      3.05 o 
   4   5   1        0.11        0.05      1.47 o 
  -4   6   1        1.24       -0.33      0.75 o 
  -3   6   1       17.36       21.53      0.72 o 
  -2   6   1        4.33        4.72      0.43 o 
  -1   6   1      186.08      162.76      2.75 o 
   0   6   1       65.06       63.72      1.33 o 
   1   6   1        6.91        8.72      0.50 o 
   2   6   1       38.98       40.51      0.89 o 
   3   6   1       50.00       50.47      2.65 o 
   4   6   1       32.77       37.29      2.53 o 
  -4   7   1       13.27       11.47      0.98 o 
  -3   7   1        4.94        5.32      0.53 o 
  -2   7   1      111.22      100.64      2.31 o 
  -1   7   1       15.23       19.19      0.48 o 
   0   7   1      542.76      545.71     10.37 o 
   1   7   1      133.49      124.99      1.94 o 
   2   7   1       28.58       25.83      1.29 o 
   3   7   1       43.12       41.62      1.23 o 
   4   7   1        0.01       -0.12      0.86 o 
  -4   8   1        9.10        9.40      1.24 o 
  -3   8   1        1.44        1.79      0.60 o 
  -2   8   1       31.52       28.45      0.84 o 
  -1   8   1       18.55       19.74      0.72 o 
   0   8   1     1301.24     1403.51     26.47 o 
   1   8   1       69.51       86.87      1.58 o 
   2   8   1      124.24      127.19      2.29 o 
   3   8   1        0.25        0.37      0.57 o 
   4   8   1        3.09        2.44      0.93 o 
  -4   9   1        2.60        1.77      1.09 o 
  -3   9   1       45.96       48.61      1.40 o 
  -2   9   1        0.00        0.11      0.43 o 
  -1   9   1      280.69      288.34      4.84 o 
   0   9   1      252.74      247.62      4.17 o 
   1   9   1      102.69      111.14      1.77 o 
   2   9   1       28.01       22.65      0.82 o 
   3   9   1        0.51        0.42      0.63 o 
   4   9   1        0.04        0.27      0.91 o 
  -4  10   1        6.16        7.09      1.27 o 
  -3  10   1       11.25       13.18      0.82 o 
  -2  10   1      337.38      328.50      5.59 o 
  -1  10   1      441.72      444.05      8.52 o 
   0  10   1        1.06        1.89      0.30 o 
   1  10   1        1.02        0.68      0.28 o 
   2  10   1        4.31        3.77      0.56 o 
   3  10   1        4.57        3.01      0.73 o 
   4  10   1        1.97        1.56      1.02 o 
  -3  11   1        1.55        1.58      0.73 o 
  -2  11   1        7.15        7.12      0.56 o 
  -1  11   1       20.36       22.54      0.69 o 
   0  11   1       11.79        8.34      0.61 o 
   1  11   1      390.27      389.32      9.22 o 
   2  11   1        2.85        3.59      0.84 o 
   3  11   1       15.53       13.78      0.94 o 
  -3  12   1        6.98        7.28      0.86 o 
  -2  12   1       33.89       31.43      0.90 o 
  -1  12   1        9.64       10.53      0.52 o 
   0  12   1       23.01       25.36      1.14 o 
   1  12   1      102.34       93.20      2.50 o 
   2  12   1        8.79       10.45      0.76 o 
   3  12   1       52.89       52.81      1.58 o 
  -3  13   1       23.95       25.35      2.01 o 
  -2  13   1       14.60       10.67      0.65 o 
  -1  13   1        0.05       -0.28      0.51 o 
   0  13   1      229.76      226.12      4.27 o 
   1  13   1       33.32       29.85      3.32 o 
   2  13   1       26.02       28.08      1.05 o 
   3  13   1        0.14        0.19      0.80 o 
  -3  14   1        4.52        3.53      0.88 o 
  -2  14   1       34.21       36.50      1.22 o 
  -1  14   1        1.32        0.18      0.56 o 
   0  14   1        0.35       -0.13      0.42 o 
   1  14   1       12.56        9.36      0.68 o 
   2  14   1        3.93        5.27      1.00 o 
   3  14   1        7.26        7.04      0.95 o 
  -3  15   1        4.91        5.81      1.05 o 
  -2  15   1        0.32        0.14      0.83 o 
  -1  15   1       44.06       42.56      1.72 o 
   0  15   1       19.26       20.86      1.15 o 
   1  15   1       64.34       60.28      1.56 o 
   2  15   1        7.69        6.94      0.83 o 
   3  15   1        8.33        6.00      1.03 o 
  -3  16   1        3.40        4.80      1.01 o 
  -2  16   1        2.78        3.55      0.99 o 
  -1  16   1        0.10       -0.09      0.62 o 
   0  16   1        0.15       -0.43      0.48 o 
   1  16   1       26.15       27.26      1.29 o 
   2  16   1        9.73       10.28      0.87 o 
  -2  17   1        2.94        0.54      0.97 o 
  -1  17   1       22.28       26.28      1.05 o 
   0  17   1        1.61        2.37      0.59 o 
   1  17   1       21.58       22.79      1.26 o 
   2  17   1        4.17        3.31      2.34 o 
  -2  18   1        0.94        1.28      1.09 o 
  -1  18   1        0.98        0.78      0.78 o 
   0  18   1        1.68        0.15      0.73 o 
   1  18   1       40.05       38.38      4.91 o 
   2  18   1       13.70       13.43      1.37 o 
  -2  19   1       18.85       23.94      1.57 o 
  -1  19   1        3.81        2.91      1.13 o 
   0  19   1        9.30       11.11      1.15 o 
   1  19   1        0.84        1.03      1.00 o 
  -1  20   1        2.67        4.56      1.80 o 
   0  20   1        0.24        1.00      1.09 o 
   1  20   1        2.02        1.20      1.13 o 
   0  21   1        3.65        5.00      2.01 o 
  -4   0   2       90.98       93.64      2.73 o 
  -3   0   2       73.81       71.46      2.05 o 
  -2   0   2       59.87       51.78      2.04 o 
  -1   0   2      781.10      759.67     17.60 o 
   0   0   2      213.04      184.97      4.34 o 
   1   0   2        3.32        4.60      0.24 o 
   2   0   2       47.36       47.06      1.28 o 
   3   0   2       15.33       20.45      1.50 o 
   4   0   2       28.82       31.69      2.13 o 
  -4   1   2        0.88        0.34      0.62 o 
  -3   1   2       14.48       13.47      1.12 o 
  -2   1   2      127.23      126.60      2.55 o 
  -1   1   2     7494.53     7091.91    103.72 o 
   0   1   2      358.46      326.87      4.82 o 
   1   1   2      811.45      805.31     11.81 o 
   2   1   2       72.59       70.80      1.17 o 
   3   1   2        7.52        7.39      0.52 o 
   4   1   2       17.68       21.79      1.46 o 
  -4   2   2        0.46        0.37      0.61 o 
  -3   2   2        8.05       11.60      0.61 o 
  -2   2   2     1436.63     1477.91     24.21 o 
  -1   2   2     7388.51     7107.88    103.98 o 
   0   2   2      675.23      631.63     10.38 o 
   1   2   2       69.88       72.79      1.30 o 
   2   2   2       21.18       22.90      0.50 o 
   3   2   2        0.73        0.51      0.45 o 
   4   2   2        4.08        5.09      1.42 o 
  -4   3   2        0.00        0.31      0.85 o 
  -3   3   2        0.10        0.28      0.46 o 
  -2   3   2      316.93      314.28      5.25 o 
  -1   3   2     4143.24     4029.98     65.81 o 
   0   3   2       27.83       26.28      0.52 o 
   1   3   2     1000.44      962.52     15.83 o 
   2   3   2      759.95      792.05     11.68 o 
   3   3   2        0.19        0.30      0.50 o 
   4   3   2        0.24        0.75      1.00 o 
  -4   4   2        4.89        4.57      1.39 o 
  -3   4   2       14.93       14.85      0.98 o 
  -2   4   2       10.35       10.37      0.61 o 
  -1   4   2       46.64       45.62      0.86 o 
   0   4   2     1319.26     1243.04     18.21 o 
   1   4   2      712.05      691.62     11.41 o 
   2   4   2       19.33       24.89      0.62 o 
   3   4   2       82.90       92.03      3.23 o 
   4   4   2        0.04        0.13      1.00 o 
  -4   5   2        0.57        0.71      0.86 o 
  -3   5   2        0.45        0.15      0.49 o 
  -2   5   2       31.62       29.47      0.70 o 
  -1   5   2       20.17       19.13      0.46 o 
   0   5   2     1467.38     1446.92     23.68 o 
   1   5   2      451.36      413.13      6.12 o 
   2   5   2        0.42        0.86      0.30 o 
   3   5   2        0.51        1.29      0.57 o 
   4   5   2        2.54        3.82      1.63 o 
  -4   6   2        1.10        1.14      0.98 o 
  -3   6   2        2.06        2.84      1.01 o 
  -2   6   2      278.95      286.08      4.82 o 
  -1   6   2      405.78      389.23      6.45 o 
   0   6   2       97.46      101.94      1.78 o 
   1   6   2        3.97        1.89      0.24 o 
   2   6   2      205.50      199.25      4.00 o 
   3   6   2        4.33        3.07      0.60 o 
   4   6   2        6.29        8.61      1.78 o 
  -4   7   2        6.78        6.43      1.05 o 
  -3   7   2        0.28        0.45      0.55 o 
  -2   7   2      128.35      137.24      2.81 o 
  -1   7   2        0.09        0.88      0.25 o 
   0   7   2        4.51        5.91      0.33 o 
   1   7   2       44.79       47.71      0.96 o 
   2   7   2      104.20      110.42      2.38 o 
   3   7   2        6.73        5.12      0.68 o 
   4   7   2        3.76        7.80      1.62 o 
  -4   8   2        3.35        2.93      1.28 o 
  -3   8   2        7.71        8.55      0.72 o 
  -2   8   2        0.18        0.51      0.42 o 
  -1   8   2      359.79      384.99      7.36 o 
   0   8   2      155.50      168.63      3.34 o 
   1   8   2      141.02      119.38      2.12 o 
   2   8   2        0.05        0.22      0.46 o 
   3   8   2        1.84        0.11      0.65 o 
   4   8   2        3.58        3.08      0.96 o 
  -4   9   2       21.90       24.52      1.47 o 
  -3   9   2       45.80       51.55      3.71 o 
  -2   9   2       58.48       61.55      1.47 o 
  -1   9   2       38.98       38.51      0.99 o 
   0   9   2      297.25      322.56      6.23 o 
   1   9   2        2.77        3.67      0.30 o 
   2   9   2        0.38        0.30      0.78 o 
   3   9   2       31.94       35.81      2.01 o 
   4   9   2        7.81        7.80      1.09 o 
  -4  10   2        9.87       12.04      1.47 o 
  -3  10   2      176.74      193.97      4.05 o 
  -2  10   2       53.93       52.71      1.36 o 
  -1  10   2       78.86       89.50      1.92 o 
   0  10   2      373.47      393.54      7.57 o 
   1  10   2        7.41        8.42      0.43 o 
   2  10   2       12.13        9.20      0.64 o 
   3  10   2        0.08       -0.17      0.69 o 
  -3  11   2      101.89      109.05      2.54 o 
  -2  11   2        8.65        9.87      1.09 o 
  -1  11   2       78.50       71.74      1.63 o 
   0  11   2      169.80      161.94      3.27 o 
   1  11   2        1.63        1.23      0.39 o 
   2  11   2        3.29        2.95      0.62 o 
   3  11   2        3.34        3.67      0.77 o 
  -3  12   2       26.06       28.77      1.59 o 
  -2  12   2       83.20       86.17      2.18 o 
  -1  12   2        0.27        0.51      0.45 o 
   0  12   2       18.56       21.03      0.74 o 
   1  12   2       17.57       15.79      0.60 o 
   2  12   2       18.19       21.21      1.21 o 
   3  12   2        2.02        2.29      0.79 o 
  -3  13   2       12.58       13.57      1.98 o 
  -2  13   2       81.22       88.03      3.26 o 
  -1  13   2        1.78        3.43      0.54 o 
   0  13   2       37.70       43.42      1.42 o 
   1  13   2       72.51       69.30      1.71 o 
   2  13   2       59.78       62.34      1.67 o 
   3  13   2       46.76       52.04      1.85 o 
  -3  14   2        2.12        1.26      1.10 o 
  -2  14   2        0.05        0.17      0.64 o 
  -1  14   2        0.20       -0.85      0.56 o 
   0  14   2      151.73      146.75      2.66 o 
   1  14   2      466.50      453.37     10.84 o 
   2  14   2        4.80        5.61      0.76 o 
   3  14   2       50.49       58.90      1.81 o 
  -3  15   2        1.55        1.64      1.16 o 
  -2  15   2        4.85        4.57      0.74 o 
  -1  15   2        0.88        1.09      0.64 o 
   0  15   2      197.08      187.56      3.33 o 
   1  15   2      128.07      123.25      3.36 o 
   2  15   2        2.37        3.69      0.77 o 
   3  15   2       18.89       24.02      2.25 o 
  -3  16   2        0.60        0.56      1.25 o 
  -2  16   2        0.94        0.29      0.75 o 
  -1  16   2       17.37       13.16      0.80 o 
   0  16   2        0.65        0.93      0.52 o 
   1  16   2        1.76        4.12      0.84 o 
   2  16   2        3.98        3.79      1.12 o 
  -2  17   2        1.40        0.49      1.03 o 
  -1  17   2        0.07       -0.36      0.70 o 
   0  17   2        8.91        9.70      1.27 o 
   1  17   2        8.13        7.57      1.01 o 
   2  17   2       25.80       28.55      1.26 o 
  -2  18   2        3.20        3.25      1.38 o 
  -1  18   2        3.34        2.95      1.71 o 
   0  18   2        4.38        8.34      0.82 o 
   1  18   2        6.67        6.33      1.10 o 
   2  18   2        4.54        3.01      1.28 o 
  -2  19   2        0.01       -1.12      1.21 o 
  -1  19   2        0.22       -0.34      0.84 o 
   0  19   2       20.56       19.73      1.06 o 
   1  19   2       22.54       24.27      2.16 o 
  -1  20   2        4.69        5.50      1.31 o 
   0  20   2        5.46        5.45      1.71 o 
   1  20   2        0.00        0.43      1.11 o 
  -4   1   3       12.01       12.59      1.46 o 
  -3   1   3       12.35       11.38      0.73 o 
  -2   1   3      521.06      505.08      7.49 o 
  -1   1   3       89.19       85.85      1.51 o 
   0   1   3     2092.97     1985.47     26.55 o 
   1   1   3      445.90      485.57      7.17 o 
   2   1   3       10.35       10.78      0.33 o 
   3   1   3       19.54       21.08      1.10 o 
   4   1   3       14.80       15.12      1.37 o 
  -4   2   3       12.57       12.50      1.74 o 
  -3   2   3       46.93       48.89      2.59 o 
  -2   2   3      739.30      703.73     11.60 o 
  -1   2   3      255.62      240.21      4.02 o 
   0   2   3     1828.90     1839.52     26.91 o 
   1   2   3        1.53        0.90      0.21 o 
   2   2   3        0.94        0.29      0.30 o 
   3   2   3        4.45        4.23      0.81 o 
   4   2   3      124.84      134.12      3.83 o 
  -4   3   3        0.16        0.07      0.91 o 
  -3   3   3       54.71       53.55      2.75 o 
  -2   3   3        0.05        0.20      0.26 o 
  -1   3   3        7.01       11.03      0.28 o 
   0   3   3      510.34      474.77      7.00 o 
   1   3   3      147.09      163.32      2.79 o 
   2   3   3      196.00      208.74      3.58 o 
   3   3   3       43.79       46.54      2.59 o 
   4   3   3        9.84        7.89      1.26 o 
  -4   4   3        3.61        3.96      1.08 o 
  -3   4   3        0.16       -0.18      0.49 o 
  -2   4   3      232.94      221.07      3.76 o 
  -1   4   3        3.51        5.26      0.27 o 
   0   4   3       47.72       42.64      0.88 o 
   1   4   3      775.43      765.76     12.64 o 
   2   4   3      362.60      370.10      7.20 o 
   3   4   3        7.50        6.35      0.67 o 
   4   4   3        1.01        0.44      1.07 o 
  -4   5   3        1.62        2.97      1.52 o 
  -3   5   3       20.98       23.75      0.84 o 
  -2   5   3      327.20      339.85      5.69 o 
  -1   5   3       92.09       99.35      2.02 o 
   0   5   3       88.24       72.05      1.17 o 
   1   5   3     1156.39     1200.97     19.76 o 
   2   5   3       80.82       97.65      2.12 o 
   3   5   3       11.18        9.78      0.73 o 
   4   5   3        0.08        0.62      1.17 o 
  -4   6   3        0.63        2.29      1.46 o 
  -3   6   3        2.43        4.48      0.74 o 
  -2   6   3       93.41      105.37      1.90 o 
  -1   6   3     1084.76     1101.72     20.82 o 
   0   6   3      274.16      301.18      4.50 o 
   1   6   3      437.59      484.17      8.06 o 
   2   6   3        9.26       11.14      0.61 o 
   3   6   3        5.14        7.19      1.12 o 
   4   6   3        1.34       -0.55      1.68 o 
  -4   7   3       17.12       15.97      1.85 o 
  -3   7   3        9.93       12.52      0.93 o 
  -2   7   3       15.27       18.60      0.56 o 
  -1   7   3      575.26      578.06     11.00 o 
   0   7   3       54.28       66.39      1.37 o 
   1   7   3      343.63      386.45      6.45 o 
   2   7   3        4.83        7.36      1.01 o 
   3   7   3        4.41        5.04      0.72 o 
   4   7   3        4.67        4.26      1.65 o 
  -4   8   3        8.02        8.14      1.75 o 
  -3   8   3       14.35       18.33      1.05 o 
  -2   8   3       35.74       37.12      1.43 o 
  -1   8   3        0.01        0.20      0.45 o 
   0   8   3      117.00       96.25      1.75 o 
   1   8   3       23.26       25.24      0.63 o 
   2   8   3       23.87       26.19      1.35 o 
   3   8   3       23.61       20.38      0.98 o 
  -4   9   3        0.47        1.05      1.01 o 
  -3   9   3        5.32        4.33      0.85 o 
  -2   9   3       15.41       13.37      1.12 o 
  -1   9   3       53.86       56.31      1.31 o 
   0   9   3       34.77       32.88      0.89 o 
   1   9   3       32.67       33.27      0.79 o 
   2   9   3        1.88        2.35      0.58 o 
   3   9   3       35.89       34.95      1.87 o 
  -4  10   3       10.29       11.46      1.38 o 
  -3  10   3        0.27       -0.55      0.82 o 
  -2  10   3       34.62       37.74      2.15 o 
  -1  10   3        7.67        6.94      0.89 o 
   0  10   3       73.50       74.07      1.64 o 
   1  10   3       41.78       40.21      1.20 o 
   2  10   3        7.08        6.99      1.46 o 
   3  10   3        4.06        4.09      1.01 o 
  -3  11   3       68.86       69.41      2.25 o 
  -2  11   3       25.66       26.22      0.93 o 
  -1  11   3       10.76       16.27      0.89 o 
   0  11   3       37.90       40.08      1.76 o 
   1  11   3      131.64      133.82      2.86 o 
   2  11   3       28.64       25.58      1.01 o 
   3  11   3        6.74        8.01      1.86 o 
  -3  12   3        5.63        6.21      1.49 o 
  -2  12   3       67.58       63.98      2.03 o 
  -1  12   3        3.33        3.20      0.75 o 
   0  12   3       85.62       86.71      1.93 o 
   1  12   3       66.31       67.59      1.96 o 
   2  12   3        2.13        1.46      0.70 o 
   3  12   3        0.28        0.53      0.84 o 
  -3  13   3        0.74        1.26      1.46 o 
  -2  13   3        9.70       10.37      0.91 o 
  -1  13   3       23.26       21.91      0.96 o 
   0  13   3      214.97      222.17      4.46 o 
   1  13   3        3.48        5.10      0.66 o 
   2  13   3      172.92      171.51      3.69 o 
   3  13   3        1.46        1.84      0.86 o 
  -3  14   3        0.29        0.94      0.99 o 
  -2  14   3        0.00        0.60      0.80 o 
  -1  14   3       50.79       54.29      1.44 o 
   0  14   3       77.95       81.31      1.97 o 
   1  14   3        5.41        4.57      0.67 o 
   2  14   3        9.52       12.20      1.50 o 
   3  14   3       39.13       42.71      1.75 o 
  -3  15   3        5.08        4.87      1.37 o 
  -2  15   3       10.11        7.08      0.96 o 
  -1  15   3       24.81       30.37      1.90 o 
   0  15   3        3.70        0.56      0.52 o 
   1  15   3       23.41       25.41      1.25 o 
   2  15   3       57.24       56.30      2.93 o 
  -2  16   3        4.40        5.20      0.88 o 
  -1  16   3        8.63        4.63      0.84 o 
   0  16   3        9.51        8.39      0.62 o 
   1  16   3       36.13       36.92      1.84 o 
   2  16   3       23.34       24.32      1.21 o 
  -2  17   3        0.18        0.43      0.85 o 
  -1  17   3       59.11       57.51      1.63 o 
   0  17   3      137.90      128.24      2.85 o 
   1  17   3        6.53        3.84      1.02 o 
   2  17   3        3.66        4.20      0.98 o 
  -2  18   3        1.27        1.24      0.93 o 
  -1  18   3        0.00       -0.05      0.82 o 
   0  18   3        7.21       11.79      1.21 o 
   1  18   3        0.11        0.93      0.96 o 
   2  18   3        4.23        2.93      0.96 o 
  -1  19   3        0.01       -0.53      0.86 o 
   0  19   3        0.46        0.20      0.99 o 
   1  19   3        0.07       -1.26      1.02 o 
  -1  20   3        0.97        1.05      0.98 o 
   0  20   3        1.15        2.52      1.72 o 
   1  20   3        1.62        1.10      1.20 o 
  -4   0   4        5.05        5.04      1.42 o 
  -3   0   4        0.33        1.37      0.92 o 
  -2   0   4       55.10       58.27      2.11 o 
  -1   0   4      248.64      230.38      5.48 o 
   0   0   4      583.74      589.66     11.23 o 
   1   0   4      599.29      610.89     11.66 o 
   2   0   4       80.31       72.12      2.02 o 
   3   0   4      253.89      287.11     10.13 o 
   4   0   4      189.80      207.75      7.88 o 
  -4   1   4        1.91        1.30      0.94 o 
  -3   1   4        4.36        3.67      0.66 o 
  -2   1   4        0.36        0.65      0.25 o 
  -1   1   4       16.53       17.78      1.18 o 
   0   1   4     1365.45     1330.02     17.82 o 
   1   1   4      657.62      645.02      8.70 o 
   2   1   4       15.45       15.01      0.68 o 
   3   1   4       67.19       70.40      2.76 o 
   4   1   4       12.25       11.33      1.33 o 
  -4   2   4        0.42       -0.36      0.87 o 
  -3   2   4        2.03        1.51      0.63 o 
  -2   2   4       61.22       59.43      1.04 o 
  -1   2   4       94.15       95.63      1.70 o 
   0   2   4       59.90       58.49      1.22 o 
   1   2   4      113.02      124.87      1.93 o 
   2   2   4        7.58        6.54      0.63 o 
   3   2   4        0.03       -0.18      0.82 o 
   4   2   4        2.24        0.74      1.22 o 
  -4   3   4        0.20        0.45      0.91 o 
  -3   3   4       80.39       72.11      2.28 o 
  -2   3   4      652.58      630.79      9.36 o 
  -1   3   4        1.50        1.51      0.24 o 
   0   3   4      102.20      109.97      1.71 o 
   1   3   4      554.93      556.81      9.24 o 
   2   3   4        8.86       10.03      0.59 o 
   3   3   4        0.01       -0.57      0.62 o 
   4   3   4       15.76       14.80      1.39 o 
  -4   4   4        3.35        4.75      1.05 o 
  -3   4   4      155.87      144.78      4.34 o 
  -2   4   4      687.11      689.87     11.41 o 
  -1   4   4       43.78       37.98      0.82 o 
   0   4   4       15.74       24.16      0.51 o 
   1   4   4      635.27      705.38     11.66 o 
   2   4   4       16.85       15.98      0.66 o 
   3   4   4        4.09        3.26      0.86 o 
   4   4   4        3.58        1.37      1.19 o 
  -4   5   4        6.16        3.68      1.08 o 
  -3   5   4      267.26      278.13      6.78 o 
  -2   5   4      386.28      383.22      6.42 o 
  -1   5   4      165.82      157.50      2.72 o 
   0   5   4      167.86      160.91      2.47 o 
   1   5   4       41.64       45.19      0.94 o 
   2   5   4       71.11       72.77      1.69 o 
   3   5   4        7.95        8.04      0.97 o 
   4   5   4        3.30        2.73      1.29 o 
  -4   6   4        6.74        5.84      1.13 o 
  -3   6   4       10.12       14.71      0.95 o 
  -2   6   4       88.91       98.72      1.82 o 
  -1   6   4       83.60       75.33      1.40 o 
   0   6   4     1312.60     1310.80     19.25 o 
   1   6   4      104.76      119.64      2.14 o 
   2   6   4      167.91      165.17      3.42 o 
   3   6   4        0.25       -0.83      0.65 o 
   4   6   4        0.48        1.37      1.29 o 
  -4   7   4        6.35        8.28      1.21 o 
  -3   7   4        1.58       -0.25      0.72 o 
  -2   7   4       90.27       99.26      1.85 o 
  -1   7   4     1047.62     1063.86     20.15 o 
   0   7   4       33.84       42.12      0.80 o 
   1   7   4      160.02      157.66      2.90 o 
   2   7   4        5.17        5.64      0.58 o 
   3   7   4       10.33       11.43      1.31 o 
  -4   8   4       38.85       41.08      2.49 o 
  -3   8   4       32.63       30.90      1.99 o 
  -2   8   4       50.58       52.26      1.12 o 
  -1   8   4        0.17        0.21      0.37 o 
   0   8   4       47.34       38.07      0.86 o 
   1   8   4        0.68        0.99      0.34 o 
   2   8   4        3.62        2.26      0.59 o 
   3   8   4        7.83        7.10      0.81 o 
  -4   9   4       33.02       30.89      2.40 o 
  -3   9   4        5.18        3.75      0.84 o 
  -2   9   4       41.81       43.92      1.50 o 
  -1   9   4       75.39       78.21      1.79 o 
   0   9   4      102.48      111.92      2.04 o 
   1   9   4       28.46       27.39      1.60 o 
   2   9   4        0.42        0.39      0.56 o 
   3   9   4       21.08       24.94      1.12 o 
  -4  10   4        1.49        1.42      1.78 o 
  -3  10   4        0.65        0.17      0.87 o 
  -2  10   4        0.07       -0.15      0.64 o 
  -1  10   4        6.48        7.65      0.56 o 
   0  10   4       12.34       11.60      1.05 o 
   1  10   4       13.47       16.41      1.50 o 
   2  10   4       45.92       46.15      2.65 o 
   3  10   4       12.83       13.33      1.16 o 
  -3  11   4        3.73        4.98      0.96 o 
  -2  11   4        0.33        0.31      0.68 o 
  -1  11   4        0.04       -0.19      0.49 o 
   0  11   4       90.35       87.55      1.94 o 
   1  11   4       40.65       41.57      1.80 o 
   2  11   4       11.89       16.08      2.66 o 
   3  11   4        2.68        1.18      0.88 o 
  -3  12   4        0.05        0.09      0.88 o 
  -2  12   4        2.25        1.93      0.77 o 
  -1  12   4        7.16        6.36      0.87 o 
   0  12   4       39.33       43.91      1.28 o 
   1  12   4       41.60       43.25      1.26 o 
   2  12   4      273.53      279.30      8.08 o 
   3  12   4       39.43       37.95      1.66 o 
  -3  13   4        2.21        2.17      1.56 o 
  -2  13   4        6.24        5.52      1.36 o 
  -1  13   4       14.93       11.77      0.74 o 
   0  13   4        1.21        0.10      0.57 o 
   1  13   4       76.53       79.63      2.62 o 
   2  13   4       49.54       54.08      1.62 o 
   3  13   4        1.82        1.67      1.00 o 
  -3  14   4       23.26       22.62      1.48 o 
  -2  14   4        0.04        0.07      0.84 o 
  -1  14   4       19.79       19.04      0.87 o 
   0  14   4        0.25        0.14      0.60 o 
   1  14   4       26.44       26.89      1.75 o 
   2  14   4        7.77        9.42      0.93 o 
  -3  15   4        4.27        5.83      1.69 o 
  -2  15   4        0.15       -0.29      0.95 o 
  -1  15   4       33.72       32.79      1.41 o 
   0  15   4      188.22      181.76      6.75 o 
   1  15   4        5.29        5.01      0.74 o 
   2  15   4       14.53       15.96      1.07 o 
  -2  16   4        6.20        6.72      1.06 o 
  -1  16   4      184.00      176.60      4.55 o 
   0  16   4       91.67       93.23      2.79 o 
   1  16   4        0.61        0.34      0.89 o 
   2  16   4       14.92       14.98      1.11 o 
  -2  17   4        5.52        5.93      1.14 o 
  -1  17   4       12.29       17.04      1.20 o 
   0  17   4        8.75        8.02      2.13 o 
   1  17   4        0.21        0.42      0.96 o 
   2  17   4        8.31       11.13      1.08 o 
  -2  18   4        8.93        8.82      1.30 o 
  -1  18   4       14.49       13.19      1.44 o 
   0  18   4        1.02        0.57      1.01 o 
   1  18   4        6.84        9.34      1.28 o 
  -1  19   4        1.06        1.00      0.88 o 
   0  19   4        3.80        4.14      1.16 o 
   1  19   4       18.87       19.68      1.47 o 
   0  20   4        3.43        3.78      1.30 o 
  -4   1   5        0.29       -0.29      0.97 o 
  -3   1   5        0.36       -0.40      0.49 o 
  -2   1   5       31.38       34.27      1.15 o 
  -1   1   5        1.68        1.96      0.47 o 
   0   1   5       68.00       70.26      1.05 o 
   1   1   5      120.65      127.38      1.82 o 
   2   1   5      291.90      279.56      4.80 o 
   3   1   5      473.67      474.00     16.29 o 
   4   1   5       19.02       13.06      1.37 o 
  -4   2   5        0.13       -0.32      0.88 o 
  -3   2   5       40.72       41.73      1.92 o 
  -2   2   5        4.02        2.08      0.33 o 
  -1   2   5      119.38      101.57      1.82 o 
   0   2   5     2026.43     2108.87     28.23 o 
   1   2   5      323.33      361.34      4.93 o 
   2   2   5       11.54       10.25      0.45 o 
   3   2   5        0.46       -1.21      0.86 o 
   4   2   5        0.98        0.25      1.23 o 
  -4   3   5       20.41       21.18      1.36 o 
  -3   3   5      181.64      173.57      4.42 o 
  -2   3   5       35.29       43.17      2.19 o 
  -1   3   5      158.93      151.45      2.97 o 
   0   3   5       77.36       83.80      2.11 o 
   1   3   5       83.50       94.55      1.74 o 
   2   3   5        0.16        0.57      0.46 o 
   3   3   5       57.54       62.49      2.34 o 
  -4   4   5       19.73       15.14      1.47 o 
  -3   4   5       16.36       15.20      1.46 o 
  -2   4   5      178.45      190.45      3.32 o 
  -1   4   5      202.88      214.34      3.66 o 
   0   4   5        3.54        2.04      0.24 o 
   1   4   5       12.16       10.34      0.45 o 
   2   4   5       28.00       30.21      1.55 o 
   3   4   5       10.83       10.78      0.88 o 
  -4   5   5        7.70       10.51      1.18 o 
  -3   5   5        0.34        0.99      0.76 o 
  -2   5   5      125.14      115.77      2.44 o 
  -1   5   5       20.06       18.84      0.96 o 
   0   5   5        1.00       -0.04      0.23 o 
   1   5   5       70.68       65.03      1.29 o 
   2   5   5       52.43       57.48      1.95 o 
   3   5   5       19.07       18.60      1.24 o 
  -4   6   5        6.09        5.81      1.18 o 
  -3   6   5       19.75       12.90      1.00 o 
  -2   6   5        5.58        7.79      0.66 o 
  -1   6   5      190.63      184.74      3.19 o 
   0   6   5        4.41        4.67      0.36 o 
   1   6   5        0.83        0.31      0.42 o 
   2   6   5        2.01        2.81      0.70 o 
   3   6   5        0.00       -0.90      0.89 o 
  -4   7   5        6.03        6.10      1.22 o 
  -3   7   5       71.86       75.34      2.31 o 
  -2   7   5        7.05        8.27      0.57 o 
  -1   7   5        1.79        1.68      0.33 o 
   0   7   5       62.53       79.35      1.34 o 
   1   7   5        2.09        0.44      0.35 o 
   2   7   5        5.51        6.32      0.83 o 
   3   7   5        0.00       -1.38      0.92 o 
  -4   8   5        2.83        1.38      1.13 o 
  -3   8   5       12.43       13.18      1.01 o 
  -2   8   5        0.42        0.26      0.47 o 
  -1   8   5       24.07       30.56      1.71 o 
   0   8   5      232.13      248.17      3.79 o 
   1   8   5       25.26       26.33      1.23 o 
   2   8   5       14.55       12.80      0.77 o 
   3   8   5        0.37       -1.19      1.03 o 
  -4   9   5        2.25        1.61      1.15 o 
  -3   9   5        2.63        3.07      0.85 o 
  -2   9   5        4.57        6.98      0.84 o 
  -1   9   5        4.38        5.36      0.82 o 
   0   9   5       42.82       47.54      1.74 o 
   1   9   5       56.65       56.21      1.49 o 
   2   9   5       29.19       27.15      1.04 o 
   3   9   5       25.86       22.15      1.16 o 
  -3  10   5        0.00        0.99      0.91 o 
  -2  10   5        0.26        0.80      0.73 o 
  -1  10   5       24.56       24.29      0.93 o 
   0  10   5       80.31       82.40      1.61 o 
   1  10   5        3.61        3.69      1.20 o 
   2  10   5       41.35       36.51      2.25 o 
   3  10   5        2.24        1.06      0.86 o 
  -3  11   5        3.66        2.22      0.93 o 
  -2  11   5       16.04       15.98      1.01 o 
  -1  11   5        1.34        0.19      0.54 o 
   0  11   5       52.00       53.29      1.37 o 
   1  11   5      141.90      136.16      2.98 o 
   2  11   5       88.34       83.41      2.09 o 
   3  11   5        1.97        1.72      0.99 o 
  -3  12   5        5.47        2.55      1.08 o 
  -2  12   5        0.60        0.97      1.20 o 
  -1  12   5       36.17       36.62      1.12 o 
   0  12   5        0.57        1.21      0.57 o 
   1  12   5      268.26      276.45      5.59 o 
   2  12   5       13.22       14.74      0.92 o 
   3  12   5        1.21        1.58      0.97 o 
  -3  13   5        7.36        6.08      1.14 o 
  -2  13   5       12.19       11.94      1.01 o 
  -1  13   5       26.51       23.59      0.95 o 
   0  13   5       72.65       71.07      3.17 o 
   1  13   5      145.50      151.82      3.32 o 
   2  13   5       22.71       22.74      1.11 o 
  -3  14   5        0.87        1.57      1.24 o 
  -2  14   5       25.92       21.41      1.50 o 
  -1  14   5      166.20      164.14      3.79 o 
   0  14   5       64.61       54.80      3.14 o 
   1  14   5       18.35       17.28      1.86 o 
   2  14   5        6.67        3.34      0.84 o 
  -2  15   5        0.33        0.97      0.98 o 
  -1  15   5       10.71       17.22      2.18 o 
   0  15   5       11.54       12.12      2.18 o 
   1  15   5        2.73        1.90      0.73 o 
   2  15   5       21.09       21.76      1.21 o 
  -2  16   5       48.18       48.06      1.90 o 
  -1  16   5       35.65       38.29      2.30 o 
   0  16   5       10.86        9.60      1.07 o 
   1  16   5       45.50       41.96      1.79 o 
   2  16   5        0.11       -0.28      0.97 o 
  -2  17   5       10.83        9.86      1.28 o 
  -1  17   5        0.09        0.77      1.00 o 
   0  17   5        0.38       -0.36      0.94 o 
   1  17   5        9.29        9.81      1.42 o 
  -1  18   5       17.78       17.55      1.33 o 
   0  18   5        3.01        3.83      1.14 o 
   1  18   5        2.14        1.50      1.15 o 
  -1  19   5        7.29        7.78      1.27 o 
   0  19   5        4.18        4.52      1.18 o 
  -4   0   6        2.13        0.59      1.45 o 
  -3   0   6        3.79        3.93      0.77 o 
  -2   0   6       33.73       44.60      1.44 o 
  -1   0   6      437.30      383.98      9.08 o 
   0   0   6       86.89       93.96      1.95 o 
   1   0   6      178.83      172.79      3.46 o 
   2   0   6      209.27      204.72      5.13 o 
   3   0   6        5.12        3.17      1.33 o 
  -4   1   6        1.06        0.29      0.99 o 
  -3   1   6        1.24        2.29      0.55 o 
  -2   1   6        0.45       -0.04      0.34 o 
  -1   1   6      469.80      470.62      7.83 o 
   0   1   6      737.69      759.75     10.25 o 
   1   1   6       45.52       42.43      0.76 o 
   2   1   6       37.60       39.27      1.20 o 
   3   1   6       58.39       53.41      1.97 o 
  -4   2   6        3.39        4.14      1.05 o 
  -3   2   6        0.46        1.00      0.58 o 
  -2   2   6        0.01        0.34      0.37 o 
  -1   2   6        6.30        6.81      0.44 o 
   0   2   6      109.59      123.45      1.78 o 
   1   2   6        1.31        0.99      0.31 o 
   2   2   6      245.62      252.90      4.42 o 
   3   2   6       67.26       69.83      2.43 o 
  -4   3   6        0.86        1.52      1.09 o 
  -3   3   6        7.78        7.81      0.81 o 
  -2   3   6       73.91       70.31      2.26 o 
  -1   3   6        1.53        2.86      0.34 o 
   0   3   6      196.74      227.08      3.15 o 
   1   3   6       46.10       36.33      0.78 o 
   2   3   6      135.63      128.64      5.81 o 
   3   3   6       25.48       25.82      1.46 o 
  -4   4   6        5.58        7.89      1.23 o 
  -3   4   6        1.60        2.24      0.85 o 
  -2   4   6        0.70        0.25      0.37 o 
  -1   4   6      110.04      111.20      2.02 o 
   0   4   6        3.14        5.19      0.43 o 
   1   4   6       25.35       24.93      1.05 o 
   2   4   6       36.56       33.68      1.37 o 
   3   4   6       26.68       26.91      1.60 o 
  -4   5   6       42.55       39.96      1.76 o 
  -3   5   6      199.58      185.01      4.79 o 
  -2   5   6        7.39        7.79      0.50 o 
  -1   5   6       57.14       53.34      1.72 o 
   0   5   6        9.41       10.77      0.40 o 
   1   5   6       39.26       41.03      1.52 o 
   2   5   6        8.39        8.12      0.66 o 
   3   5   6        2.16        1.52      0.79 o 
  -4   6   6       38.94       38.19      2.42 o 
  -3   6   6       17.48       17.56      1.09 o 
  -2   6   6       14.41       15.26      1.02 o 
  -1   6   6      121.23      119.56      2.18 o 
   0   6   6       26.68       25.41      0.60 o 
   1   6   6       19.54       21.32      0.66 o 
   2   6   6       61.63       59.49      2.29 o 
   3   6   6        8.37        9.91      1.16 o 
  -4   7   6       24.64       19.16      1.46 o 
  -3   7   6        4.57        3.49      0.88 o 
  -2   7   6        1.62        1.92      0.51 o 
  -1   7   6       56.97       59.71      1.23 o 
   0   7   6       99.13       98.40      1.63 o 
   1   7   6       72.46       71.73      1.52 o 
   2   7   6        1.29        0.23      0.60 o 
   3   7   6        7.19        6.93      1.20 o 
  -3   8   6        1.58        0.61      0.91 o 
  -2   8   6       93.42       88.03      2.02 o 
  -1   8   6       76.90       78.19      1.54 o 
   0   8   6        2.92        2.13      0.36 o 
   1   8   6       39.29       43.19      1.37 o 
   2   8   6        4.49        3.64      0.67 o 
   3   8   6       19.33       20.80      1.81 o 
  -3   9   6        2.10        2.57      0.97 o 
  -2   9   6       86.42       89.64      2.08 o 
  -1   9   6       97.12      103.42      3.55 o 
   0   9   6       16.05       14.40      0.52 o 
   1   9   6      194.99      177.11      3.70 o 
   2   9   6       42.66       41.49      1.79 o 
   3   9   6        8.65        8.23      1.22 o 
  -3  10   6        0.29        0.85      1.00 o 
  -2  10   6        2.26        3.43      1.35 o 
  -1  10   6       13.98       15.38      1.37 o 
   0  10   6      306.78      295.60      5.88 o 
   1  10   6      198.10      214.05      4.42 o 
   2  10   6        2.35        3.20      1.09 o 
   3  10   6        5.03        3.32      1.18 o 
  -3  11   6        7.78        8.99      1.20 o 
  -2  11   6       28.97       31.56      1.37 o 
  -1  11   6        2.37        4.36      0.63 o 
   0  11   6       38.27       35.79      1.42 o 
   1  11   6      102.01       96.93      3.83 o 
   2  11   6       26.89       23.96      1.12 o 
   3  11   6        6.02        6.89      1.27 o 
  -3  12   6        0.15       -1.12      1.05 o 
  -2  12   6        3.14        3.23      1.00 o 
  -1  12   6        2.01        2.75      0.65 o 
   0  12   6        8.57        7.26      0.90 o 
   1  12   6        8.49        8.51      1.21 o 
   2  12   6       17.45       16.12      1.01 o 
  -3  13   6        0.09       -0.46      1.17 o 
  -2  13   6        1.68        0.14      0.95 o 
  -1  13   6        3.00        4.58      1.09 o 
   0  13   6        9.23        6.65      0.93 o 
   1  13   6      130.75      135.54      6.20 o 
   2  13   6        3.88        2.51      0.92 o 
  -3  14   6        1.40        0.30      1.31 o 
  -2  14   6        5.76        4.99      1.25 o 
  -1  14   6        0.02        0.03      0.72 o 
   0  14   6        4.96        6.73      0.95 o 
   1  14   6        4.67        4.78      0.86 o 
   2  14   6        9.82        8.72      1.03 o 
  -2  15   6       25.38       22.63      1.45 o 
  -1  15   6        0.20        0.30      0.76 o 
   0  15   6       22.26       22.48      1.29 o 
   1  15   6        0.60        0.79      0.81 o 
   2  15   6        0.34       -0.65      0.92 o 
  -2  16   6        1.34        0.92      1.27 o 
  -1  16   6        4.16        2.66      0.84 o 
   0  16   6        1.26        3.64      1.02 o 
   1  16   6        1.90        2.19      0.89 o 
  -2  17   6       19.83       18.81      1.54 o 
  -1  17   6       44.98       33.99      2.34 o 
   0  17   6        1.07       -0.61      1.02 o 
   1  17   6        0.89       -0.71      1.17 o 
  -1  18   6        8.59        8.72      1.78 o 
   0  18   6        0.26        0.47      1.21 o 
  -4   1   7        2.40        0.72      1.06 o 
  -3   1   7        3.10        2.53      0.55 o 
  -2   1   7       14.87       11.67      0.55 o 
  -1   1   7      489.98      495.97      8.27 o 
   0   1   7       79.73       94.11      1.42 o 
   1   1   7      184.09      169.21      2.67 o 
   2   1   7      163.06      163.70      3.01 o 
   3   1   7        1.96        1.01      1.11 o 
  -4   2   7        6.89        5.87      1.17 o 
  -3   2   7       19.60       20.20      0.79 o 
  -2   2   7        2.71        3.32      0.50 o 
  -1   2   7        0.80        0.10      0.33 o 
   0   2   7        0.03       -0.32      0.26 o 
   1   2   7       86.07       77.22      1.38 o 
   2   2   7      491.97      486.18      9.55 o 
   3   2   7        0.77        0.39      1.04 o 
  -4   3   7        1.43        0.11      1.01 o 
  -3   3   7        4.61        3.13      0.58 o 
  -2   3   7        0.54        1.65      0.43 o 
  -1   3   7       38.95       37.74      1.15 o 
   0   3   7       92.41       90.39      1.38 o 
   1   3   7      412.88      399.17      6.03 o 
   2   3   7      116.57      109.54      2.53 o 
   3   3   7        4.61        4.86      1.18 o 
  -4   4   7       21.08       20.00      1.51 o 
  -3   4   7        0.00        0.68      0.61 o 
  -2   4   7        0.32       -0.10      0.42 o 
  -1   4   7       18.48       20.36      0.86 o 
   0   4   7        2.17        3.42      0.35 o 
   1   4   7        0.12        0.49      0.42 o 
   2   4   7       27.94       29.69      1.09 o 
   3   4   7        3.50        3.07      1.18 o 
  -4   5   7        6.65        5.42      1.24 o 
  -3   5   7        1.93        0.08      0.78 o 
  -2   5   7        3.09        2.72      0.46 o 
  -1   5   7       49.20       44.96      1.32 o 
   0   5   7        1.44        1.82      0.34 o 
   1   5   7      179.05      170.03      3.04 o 
   2   5   7       74.80       82.99      2.05 o 
   3   5   7       17.44       18.67      1.11 o 
  -4   6   7        5.57        3.13      1.23 o 
  -3   6   7        0.15        0.77      0.84 o 
  -2   6   7        8.21        8.01      0.78 o 
  -1   6   7        0.25        0.43      0.39 o 
   0   6   7        0.23        0.06      0.33 o 
   1   6   7        2.57        2.87      0.49 o 
   2   6   7       27.55       25.58      1.50 o 
   3   6   7        0.95        0.64      1.06 o 
  -3   7   7        0.91        0.66      0.89 o 
  -2   7   7       38.19       35.44      0.95 o 
  -1   7   7       21.87       20.64      0.68 o 
   0   7   7      166.58      162.17      2.57 o 
   1   7   7       24.62       22.88      1.54 o 
   2   7   7       47.19       43.52      1.68 o 
   3   7   7        1.46        1.40      1.05 o 
  -3   8   7        7.62        8.31      1.06 o 
  -2   8   7        0.97        1.99      0.56 o 
  -1   8   7       12.29       11.24      0.56 o 
   0   8   7        1.12        2.01      0.46 o 
   1   8   7       48.05       49.59      1.41 o 
   2   8   7        4.21        4.98      0.79 o 
   3   8   7        2.01        0.81      1.23 o 
  -3   9   7        0.27        0.88      0.93 o 
  -2   9   7        0.31        1.31      0.63 o 
  -1   9   7       10.18       11.79      1.20 o 
   0   9   7      166.55      160.34      2.92 o 
   1   9   7        3.01        4.30      1.40 o 
   2   9   7        2.25        2.95      0.77 o 
   3   9   7       16.89       13.82      1.49 o 
  -3  10   7        0.68       -0.13      1.01 o 
  -2  10   7        5.17        5.48      0.75 o 
  -1  10   7      150.39      149.77      3.17 o 
   0  10   7      333.18      320.58      5.52 o 
   1  10   7       43.87       45.48      1.39 o 
   2  10   7        7.97        7.42      1.15 o 
  -3  11   7        0.03       -0.56      1.01 o 
  -2  11   7        0.36       -0.13      0.87 o 
  -1  11   7       24.84       27.35      1.02 o 
   0  11   7      300.28      315.21      6.32 o 
   1  11   7       58.88       56.54      1.68 o 
   2  11   7        1.92        0.57      0.91 o 
  -3  12   7       25.28       28.97      1.63 o 
  -2  12   7       37.50       39.05      3.57 o 
  -1  12   7       34.55       35.23      1.23 o 
   0  12   7        8.47        9.99      2.98 o 
   1  12   7       71.86       67.66      1.85 o 
   2  12   7       11.29        9.28      1.35 o 
  -3  13   7        1.96        1.84      1.16 o 
  -2  13   7        6.95        4.28      1.10 o 
  -1  13   7        3.63        4.23      0.77 o 
   0  13   7        0.00       -1.03      0.81 o 
   1  13   7        2.82        2.02      0.81 o 
   2  13   7        1.37        1.98      0.97 o 
  -2  14   7        0.73       -0.14      1.28 o 
  -1  14   7        2.88        2.55      1.58 o 
   0  14   7       21.00       21.68      2.19 o 
   1  14   7       10.56        8.85      0.98 o 
   2  14   7        0.42       -0.65      1.02 o 
  -2  15   7        0.00       -0.40      1.16 o 
  -1  15   7        0.02       -1.17      0.96 o 
   0  15   7        6.66        7.51      2.10 o 
   1  15   7        0.77        0.08      0.94 o 
  -2  16   7        9.08       10.24      1.36 o 
  -1  16   7        3.09        2.41      1.09 o 
   0  16   7        0.66        1.83      1.16 o 
   1  16   7        4.89        2.34      1.08 o 
  -1  17   7        0.14       -0.66      1.57 o 
   0  17   7        0.07        0.28      1.21 o 
  -4   0   8        0.18       -1.07      1.67 o 
  -3   0   8        0.01       -0.16      0.81 o 
  -2   0   8       68.53       56.94      1.84 o 
  -1   0   8      194.18      185.40      8.41 o 
   0   0   8       83.72       89.88      2.21 o 
   1   0   8        0.06        0.01      0.64 o 
   2   0   8       12.99       12.14      2.51 o 
   3   0   8       18.00       14.40      2.06 o 
  -4   1   8        2.44        2.33      1.25 o 
  -3   1   8        3.17        3.21      0.61 o 
  -2   1   8        8.38        7.92      0.55 o 
  -1   1   8       22.87       25.81      0.74 o 
   0   1   8       32.31       35.43      0.85 o 
   1   1   8       59.36       59.02      1.32 o 
   2   1   8        7.15        6.17      0.63 o 
   3   1   8       18.68       21.43      2.35 o 
  -4   2   8        1.75        1.46      1.16 o 
  -3   2   8        0.54        1.57      0.63 o 
  -2   2   8        2.44        0.47      0.44 o 
  -1   2   8        0.22        0.15      0.39 o 
   0   2   8       35.99       36.64      0.81 o 
   1   2   8       51.80       53.74      1.26 o 
   2   2   8       13.04       11.84      1.56 o 
   3   2   8       15.27       14.17      1.44 o 
  -3   3   8        0.92        1.09      0.61 o 
  -2   3   8      111.95      115.51      2.56 o 
  -1   3   8        3.64        2.32      0.42 o 
   0   3   8       87.30       82.79      1.44 o 
   1   3   8        4.44        7.03      0.87 o 
   2   3   8       15.16       14.85      0.91 o 
   3   3   8        8.07        5.51      2.18 o 
  -3   4   8        0.45        0.56      0.62 o 
  -2   4   8        5.25        4.38      0.52 o 
  -1   4   8       52.12       54.30      1.42 o 
   0   4   8        4.35        4.97      0.58 o 
   1   4   8      203.79      214.49      3.38 o 
   2   4   8       12.70       14.55      0.93 o 
   3   4   8        6.28        8.08      1.37 o 
  -3   5   8        1.43        1.59      0.75 o 
  -2   5   8        0.77        1.12      0.47 o 
  -1   5   8       15.62       16.35      0.74 o 
   0   5   8       27.11       28.62      0.88 o 
   1   5   8      264.65      253.95      3.96 o 
   2   5   8       72.85       62.28      1.74 o 
   3   5   8        1.36        1.06      1.22 o 
  -3   6   8        0.80       -0.16      0.88 o 
  -2   6   8        5.18        3.73      0.56 o 
  -1   6   8        0.93        0.78      0.46 o 
   0   6   8        1.93        2.14      0.50 o 
   1   6   8       10.29       12.54      0.88 o 
   2   6   8       17.64       15.10      0.99 o 
   3   6   8        0.08       -1.09      1.03 o 
  -3   7   8        0.00       -0.25      0.97 o 
  -2   7   8        0.03       -0.03      0.51 o 
  -1   7   8       57.56       57.53      1.29 o 
   0   7   8       48.29       43.42      2.06 o 
   1   7   8        1.42        0.56      0.54 o 
   2   7   8       70.04       72.09      2.47 o 
  -3   8   8        0.50        0.90      0.97 o 
  -2   8   8       17.63       19.17      1.33 o 
  -1   8   8      214.85      210.30      3.72 o 
   0   8   8      119.67      112.37      2.19 o 
   1   8   8       58.48       55.96      1.65 o 
   2   8   8        4.21        3.29      1.15 o 
  -3   9   8        0.48       -0.06      1.05 o 
  -2   9   8       30.54       32.31      1.17 o 
  -1   9   8       28.98       29.90      0.90 o 
   0   9   8       88.59       91.58      2.17 o 
   1   9   8        5.99        6.92      0.75 o 
   2   9   8        1.23        0.74      0.97 o 
  -3  10   8       31.72       29.37      1.62 o 
  -2  10   8        1.89        0.78      0.71 o 
  -1  10   8       19.78       21.94      0.99 o 
   0  10   8       17.26       18.24      1.28 o 
   1  10   8        6.38        8.87      0.85 o 
   2  10   8        1.17        0.90      0.87 o 
  -3  11   8        5.72        5.14      2.29 o 
  -2  11   8        4.01        3.54      0.77 o 
  -1  11   8       28.55       28.33      1.09 o 
   0  11   8        1.17        0.41      0.61 o 
   1  11   8       55.86       57.00      2.25 o 
   2  11   8        0.44        0.61      0.92 o 
  -2  12   8        0.08       -0.78      0.94 o 
  -1  12   8        0.32        1.29      0.87 o 
   0  12   8        6.11        4.18      0.98 o 
   1  12   8        0.12        1.05      0.84 o 
   2  12   8        1.12        0.62      0.96 o 
  -2  13   8        2.00        0.40      1.09 o 
  -1  13   8        3.10        2.86      2.45 o 
   0  13   8       12.14       13.98      1.34 o 
   1  13   8        3.55        4.86      1.35 o 
  -2  14   8        0.05        0.25      1.22 o 
  -1  14   8        1.87        0.08      1.21 o 
   0  14   8       23.43       28.25      2.55 o 
   1  14   8        1.72        0.28      0.96 o 
  -2  15   8        0.61       -0.66      1.20 o 
  -1  15   8        0.09        0.97      1.10 o 
   0  15   8       27.71       25.40      1.55 o 
   1  15   8       11.09       11.65      2.55 o 
  -1  16   8        2.28        1.44      1.21 o 
   0  16   8        0.32        0.23      1.62 o 
  -3   1   9        1.06        1.52      0.66 o 
  -2   1   9       15.15       17.88      0.75 o 
  -1   1   9       20.76       23.02      0.77 o 
   0   1   9       38.40       39.71      1.33 o 
   1   1   9        5.99        5.55      0.61 o 
   2   1   9        2.35        1.83      0.82 o 
  -3   2   9       13.31       12.18      0.98 o 
  -2   2   9       97.57      101.44      2.02 o 
  -1   2   9        0.20        0.04      0.46 o 
   0   2   9        7.33        7.18      1.13 o 
   1   2   9      100.35      110.83      2.19 o 
   2   2   9        0.28        0.44      0.79 o 
  -3   3   9        4.22        1.87      0.68 o 
  -2   3   9       10.88        9.84      0.96 o 
  -1   3   9        4.85        4.03      0.50 o 
   0   3   9       38.22       37.78      1.93 o 
   1   3   9      111.14       98.31      1.99 o 
   2   3   9        0.00        1.02      1.04 o 
  -3   4   9        1.93        1.43      0.66 o 
  -2   4   9        1.10        1.87      0.58 o 
  -1   4   9        1.07        0.94      0.48 o 
   0   4   9      349.25      346.59      6.85 o 
   1   4   9      205.75      215.55      3.86 o 
   2   4   9       10.08        8.04      0.92 o 
  -3   5   9        1.44        0.93      0.70 o 
  -2   5   9        5.15        5.31      0.61 o 
  -1   5   9      105.54      109.66      2.12 o 
   0   5   9       26.86       29.39      0.88 o 
   1   5   9       43.14       50.43      2.15 o 
   2   5   9        2.59        2.13      0.88 o 
  -3   6   9        1.70        1.53      1.00 o 
  -2   6   9        3.10        1.42      0.59 o 
  -1   6   9        6.65        8.06      0.61 o 
   0   6   9       53.43       52.29      1.27 o 
   1   6   9       47.26       43.57      1.60 o 
   2   6   9       43.60       47.54      1.70 o 
  -3   7   9        4.67        4.80      1.08 o 
  -2   7   9       49.66       55.62      2.37 o 
  -1   7   9       51.58       55.45      1.32 o 
   0   7   9      130.14      134.81      2.56 o 
   1   7   9       43.88       40.32      2.25 o 
   2   7   9        8.56       11.23      1.08 o 
  -3   8   9        0.12        0.71      1.16 o 
  -2   8   9       57.75       62.05      1.49 o 
  -1   8   9      179.69      182.64      3.32 o 
   0   8   9        7.75        9.19      0.65 o 
   1   8   9       27.86       30.64      1.21 o 
   2   8   9       13.84       13.17      1.79 o 
  -3   9   9        7.12        6.84      1.26 o 
  -2   9   9       23.06       21.95      1.03 o 
  -1   9   9       86.49       87.56      1.86 o 
   0   9   9        4.16        3.70      0.64 o 
   1   9   9        0.20       -0.48      0.79 o 
   2   9   9        2.10        0.92      1.29 o 
  -2  10   9       14.31       10.86      0.95 o 
  -1  10   9       24.87       25.82      1.41 o 
   0  10   9        0.19       -1.16      0.77 o 
   1  10   9       11.78       13.10      1.51 o 
   2  10   9        1.36        0.94      1.27 o 
  -2  11   9        1.37       -0.40      0.83 o 
  -1  11   9        1.94        1.80      1.62 o 
   0  11   9       28.75       30.51      1.05 o 
   1  11   9        0.03       -0.61      0.89 o 
  -2  12   9        0.48       -0.19      1.11 o 
  -1  12   9        2.44        3.44      1.16 o 
   0  12   9        0.56       -0.53      1.07 o 
   1  12   9        4.36        2.58      1.00 o 
  -2  13   9        0.00       -0.60      1.20 o 
  -1  13   9        0.87        0.87      1.38 o 
   0  13   9       23.05       26.28      2.15 o 
   1  13   9        1.83       -0.28      0.99 o 
  -1  14   9       15.65       18.65      1.43 o 
   0  14   9       21.71       23.72      2.60 o 
   1  14   9        2.13        1.21      1.07 o 
  -1  15   9        2.58        2.59      1.18 o 
   0  15   9        6.48        6.28      1.29 o 
  -3   0  10       12.18       12.16      2.49 o 
  -2   0  10       10.21        8.96      1.17 o 
  -1   0  10        1.35        0.55      1.14 o 
   0   0  10        0.42        0.16      1.16 o 
   1   0  10       29.88       27.68      2.02 o 
   2   0  10        0.73        1.15      1.58 o 
  -3   1  10        4.87        3.38      0.76 o 
  -2   1  10       13.34       17.15      0.79 o 
  -1   1  10        0.24       -0.35      0.49 o 
   0   1  10        2.45        1.79      0.63 o 
   1   1  10        0.81        0.96      0.88 o 
   2   1  10        0.06       -0.13      0.88 o 
  -3   2  10        2.77        2.06      0.78 o 
  -2   2  10        0.16        0.64      0.59 o 
  -1   2  10        1.26        1.25      0.52 o 
   0   2  10        2.97        2.31      0.67 o 
   1   2  10        1.76        2.21      0.77 o 
   2   2  10        0.52        0.51      0.94 o 
  -3   3  10        0.11        0.00      0.73 o 
  -2   3  10        1.75        2.15      0.62 o 
  -1   3  10        1.44        0.32      0.51 o 
   0   3  10       14.17       17.39      0.89 o 
   1   3  10       52.26       47.50      1.91 o 
   2   3  10       45.09       42.84      2.19 o 
  -3   4  10        0.69        0.34      0.78 o 
  -2   4  10        0.42        0.82      0.65 o 
  -1   4  10       65.97       67.96      1.55 o 
   0   4  10       55.57       52.83      1.52 o 
   1   4  10       16.26       11.81      0.89 o 
   2   4  10        8.08        6.97      1.08 o 
  -3   5  10       32.07       33.95      1.21 o 
  -2   5  10       34.70       36.59      1.11 o 
  -1   5  10        0.09        0.20      0.56 o 
   0   5  10       36.07       35.74      1.23 o 
   1   5  10       95.03       87.81      2.24 o 
   2   5  10        4.12        1.18      1.02 o 
  -3   6  10        0.50        0.41      0.78 o 
  -2   6  10       48.81       51.60      1.33 o 
  -1   6  10        0.08       -0.52      0.59 o 
   0   6  10       98.55       99.47      2.38 o 
   1   6  10        6.28        6.71      2.44 o 
   2   6  10        3.03        1.94      1.06 o 
  -3   7  10        0.52        0.96      1.18 o 
  -2   7  10       18.52       19.61      1.61 o 
  -1   7  10       76.51       73.14      2.44 o 
   0   7  10       76.22       76.05      1.97 o 
   1   7  10        0.00       -0.01      1.06 o 
   2   7  10        0.07       -0.90      0.98 o 
  -2   8  10        8.51        9.27      0.93 o 
  -1   8  10       12.10       14.51      1.47 o 
   0   8  10        3.01        1.81      0.81 o 
   1   8  10        3.09        3.11      0.90 o 
  -2   9  10       15.02       12.61      0.87 o 
  -1   9  10        0.60        0.22      0.97 o 
   0   9  10       21.77       22.06      1.11 o 
   1   9  10        7.14        6.70      0.99 o 
  -2  10  10        0.19        0.60      0.88 o 
  -1  10  10        6.66        9.27      0.93 o 
   0  10  10       38.39       40.24      1.83 o 
   1  10  10       12.25       14.93      2.20 o 
  -2  11  10        0.01       -0.02      0.95 o 
  -1  11  10        2.05        1.67      0.92 o 
   0  11  10        1.52        0.79      0.90 o 
   1  11  10        7.59        9.15      1.11 o 
  -1  12  10        0.01       -0.01      1.09 o 
   0  12  10        1.15        1.14      1.26 o 
   1  12  10        4.42        6.22      1.13 o 
  -1  13  10        4.43        4.27      1.25 o 
   0  13  10        0.41       -0.39      1.27 o 
  -3   1  11        1.16        0.75      0.84 o 
  -2   1  11        2.30        2.33      0.72 o 
  -1   1  11        1.46        1.34      0.61 o 
   0   1  11        1.00        2.12      0.95 o 
   1   1  11        0.67       -0.19      1.10 o 
   2   1  11       27.26       27.53      2.45 o 
  -3   2  11        0.27       -0.02      0.84 o 
  -2   2  11        0.12        0.14      0.66 o 
  -1   2  11        4.21        4.60      0.65 o 
   0   2  11        1.34        0.38      0.95 o 
   1   2  11        0.01        0.91      1.00 o 
  -2   3  11        2.05        1.89      0.68 o 
  -1   3  11       15.34       16.82      0.99 o 
   0   3  11        0.09        0.14      0.74 o 
   1   3  11        1.27        2.35      1.12 o 
  -2   4  11        0.07        0.88      0.70 o 
  -1   4  11       59.63       69.79      1.88 o 
   0   4  11       97.42       89.85      2.25 o 
   1   4  11        5.08        4.34      1.42 o 
  -2   5  11        1.91        2.11      0.75 o 
  -1   5  11       14.54       14.63      0.99 o 
   0   5  11       12.66       13.06      1.29 o 
   1   5  11        6.38        7.73      1.75 o 
  -2   6  11       76.52       73.58      1.79 o 
  -1   6  11       89.24       86.04      2.24 o 
   0   6  11       34.86       34.64      1.29 o 
   1   6  11        4.54        3.50      1.71 o 
  -2   7  11        0.28       -0.12      0.74 o 
  -1   7  11       45.27       49.92      1.90 o 
   0   7  11       18.59       19.13      1.09 o 
   1   7  11        2.77        6.65      1.74 o 
  -2   8  11       21.62       21.85      1.27 o 
  -1   8  11        0.21        0.23      0.85 o 
   0   8  11        0.51        0.97      0.87 o 
   1   8  11       20.07       26.81      2.31 o 
  -2   9  11        0.59        0.23      0.85 o 
  -1   9  11        9.19        9.71      1.00 o 
   0   9  11        0.25        0.07      0.89 o 
   1   9  11       15.62       16.33      2.20 o 
  -1  10  11        8.93        9.62      1.04 o 
   0  10  11        5.01        4.22      1.07 o 
  -1  11  11        3.69        2.59      0.98 o 
   0  11  11        1.55        2.40      1.26 o 
  -2   0  12        2.68        3.37      1.15 o 
  -1   0  12        0.54        0.77      0.99 o 
   0   0  12        1.83        3.04      1.51 o 
   1   0  12        0.01        0.51      1.65 o 
  -2   1  12        3.40        5.04      0.82 o 
  -1   1  12        6.23        5.84      0.75 o 
   0   1  12       16.15       15.33      2.10 o 
   1   1  12        2.86        4.17      1.31 o 
  -2   2  12        1.03        1.86      0.75 o 
  -1   2  12        4.75        3.50      1.05 o 
   0   2  12        4.13        1.93      1.06 o 
   1   2  12        0.00        0.60      1.20 o 
  -2   3  12        0.99        0.99      0.76 o 
  -1   3  12        0.34       -0.18      0.83 o 
   0   3  12       32.26       33.89      3.47 o 
   1   3  12        0.10       -0.01      1.20 o 
  -2   4  12        1.19        1.31      0.82 o 
  -1   4  12        3.02        2.66      0.87 o 
   0   4  12        1.56        2.52      1.15 o 
   1   4  12        0.08       -0.17      1.71 o 
  -2   5  12        4.70        5.85      0.90 o 
  -1   5  12       13.79       14.06      1.07 o 
   0   5  12       11.85       15.04      1.36 o 
  -1   6  12        4.67        3.23      0.92 o 
   0   6  12        3.58        2.73      0.94 o 
  -1   7  12       30.97       32.92      1.42 o 
   0   7  12        1.12        0.39      1.00 o 
  -1   8  12       11.91       12.75      1.17 o 
   0   8  12        0.95        0.24      1.06 o 
  -1   1  13        0.01        0.34      1.16 o 
   0   1  13        0.01        0.04      1.24 o 
  -1   2  13        6.94        6.03      1.29 o 
   0   2  13        0.13        0.50      1.21 o 
                                                 
